# Supplementary material for: ﻿Redescription of the hispidoberycid, Hispidoberyxambagiosus Kotlyar, 1981 from Taiwan, with comments on its morphology (Beryciformes, Stephanoberycoidei, Hispidoberycidae)
Source: Zookeys. 2023 Oct 11;1182:19–34. doi: 10.3897/zookeys.1182.111296 (PMC10585367; doi:10.3897/zookeys.1182.111296)
Supplement: XML Treatment for Hispidoberyx ambagiosus [file zookeys.1182.111296-treatment1.xml]

<!DOCTYPE tp:taxon-treatment
  PUBLIC "-//TaxonX//DTD Taxonomic Treatment Publishing DTD v0 20100105//EN" "tax-treatment-NSO.dtd">
<tp:taxon-treatment xmlns:tp="http://www.plazi.org/taxpub"><tp:treatment-meta><kwd-group><label>Taxon classification</label><kwd>
                <named-content content-type="kingdom">Animalia</named-content>
              </kwd><kwd>
                <named-content content-type="order">Beryciformes</named-content>
              </kwd><kwd>
                <named-content content-type="family">Hispidoberycidae</named-content>
              </kwd></kwd-group><mixed-citation publication-type="journal"><person-group><name><surname>Su</surname><given-names>Yo</given-names></name><name><surname>Lin</surname><given-names>Chien-Hsiang</given-names></name><name><surname>Ho</surname><given-names>Hsuan-Ching</given-names></name></person-group><article-title>﻿Redescription of the hispidoberycid, <italic><tp:taxon-name><tp:taxon-name-part taxon-name-part-type="genus" reg="Hispidoberyx">Hispidoberyx</tp:taxon-name-part><tp:taxon-name-part taxon-name-part-type="species" reg="ambagiosus">ambagiosus</tp:taxon-name-part></tp:taxon-name></italic> Kotlyar, 1981 from Taiwan, with comments on its morphology (<tp:taxon-name><tp:taxon-name-part taxon-name-part-type="order">Beryciformes</tp:taxon-name-part></tp:taxon-name>, <tp:taxon-name><tp:taxon-name-part taxon-name-part-type="suborder">Stephanoberycoidei</tp:taxon-name-part></tp:taxon-name>, <tp:taxon-name><tp:taxon-name-part taxon-name-part-type="family">Hispidoberycidae</tp:taxon-name-part></tp:taxon-name>)</article-title><source>Zookeys</source><day>11</day><month>10</month><year>2023</year><volume>1182</volume><fpage>19</fpage><lpage>34</lpage><pub-id pub-id-type="doi">10.3897/zookeys.1182.111296</pub-id></mixed-citation></tp:treatment-meta><tp:nomenclature><label>﻿</label><tp:taxon-name>
              <object-id xmlns:xlink="http://www.w3.org/1999/xlink" content-type="arpha" xlink:type="simple">0DE7DA14-29AF-5FF3-B64B-D236A23B89D5</object-id>
              <tp:taxon-name-part taxon-name-part-type="genus" reg="Hispidoberyx">Hispidoberyx</tp:taxon-name-part>
              <tp:taxon-name-part taxon-name-part-type="species" reg="ambagiosus">ambagiosus</tp:taxon-name-part>
            </tp:taxon-name><tp:taxon-authority>Kotlyar, 1981</tp:taxon-authority><xref ref-type="fig" rid="F5">Figs 1</xref><xref ref-type="fig" rid="F3">, 8</xref><xref ref-type="table" rid="T1">, Tables 1</xref><xref ref-type="table" rid="T2">, 2 English name: Spiny-scale pricklefish New Chinese name: 神秘刺金眼鯛</xref></tp:nomenclature><tp:treatment-sec sec-type="Literature records" id="SECID0E5FAC"><title>Literature records.</title><p><italic><tp:taxon-name><tp:taxon-name-part taxon-name-part-type="genus" reg="Hispidoberyx">Hispidoberyx</tp:taxon-name-part><tp:taxon-name-part taxon-name-part-type="species" reg="ambagiosus">ambagiosus</tp:taxon-name-part></tp:taxon-name></italic> Kotlyar, 1981: 413 (type locality: off northwestern tip of Sumatra, eastern Indian Ocean,<named-content xmlns:xlink="http://www.w3.org/1999/xlink" content-type="dwc:verbatimCoordinates" xlink:type="simple"><named-content content-type="geo-json" specific-use="{&#34;type&#34;:&#34;Point&#34;,&#34;coordinates&#34;:[95.000000,3.766667]}" id="NCID0ESGAC" xlink:type="simple"> 3°46'00"N, 95°00'00"E</named-content></named-content>, depth 800–875 m. Holotype: ZMMU-P 15416): <xref ref-type="bibr" rid="B26">Yang et al. 1988</xref>: 3 (new record from the South China Sea). <xref ref-type="bibr" rid="B9">Kotlyar 1991</xref>: 100 (osteology). <xref ref-type="bibr" rid="B10">Kotlyar 1996</xref>: 252 (in part). Paxton in <xref ref-type="bibr" rid="B18">Randall and Lim 2000</xref>: 600 (listed). <xref ref-type="bibr" rid="B11">Kotlyar 2004</xref>: 1 (description). <xref ref-type="bibr" rid="B7">Kimura 2020</xref> (phylogeny).</p><fig id="F5" position="float" orientation="portrait"><object-id xmlns:xlink="http://www.w3.org/1999/xlink" content-type="doi" xlink:type="simple">10.3897/zookeys.1182.111296.figure1</object-id><object-id xmlns:xlink="http://www.w3.org/1999/xlink" content-type="arpha" xlink:type="simple">9B26874D-E6B3-5C12-BC51-F3683880A97D</object-id><label>Figure 1.</label><caption><p>Fresh specimens of <italic><tp:taxon-name><tp:taxon-name-part taxon-name-part-type="genus" reg="Hispidoberyx">Hispidoberyx</tp:taxon-name-part><tp:taxon-name-part taxon-name-part-type="species" reg="ambagiosus">ambagiosus</tp:taxon-name-part></tp:taxon-name></italic> Kotlyar, 1981 <bold>A</bold><named-content xmlns:xlink="http://www.w3.org/1999/xlink" content-type="dwc:institutional_code" xlink:title="Academia Sinica, Biodiversity Research Center, Taipei" xlink:href="http://grbio.org/institution/academia-sinica-institute-zoology-ichthyology-collection" xlink:type="simple">ASIZP</named-content> 64539, 154.7 mm <abbrev xmlns:xlink="http://www.w3.org/1999/xlink" xlink:title="standard length" id="ABBRID0EIIAC" xlink:type="simple">SL</abbrev> (after a few months of refrigeration) <bold>B</bold><named-content xmlns:xlink="http://www.w3.org/1999/xlink" content-type="dwc:institutional_code" xlink:title="Academia Sinica, Biodiversity Research Center, Taipei" xlink:href="http://grbio.org/institution/academia-sinica-institute-zoology-ichthyology-collection" xlink:type="simple">ASIZP</named-content> 81665, 162.0 mm <abbrev xmlns:xlink="http://www.w3.org/1999/xlink" xlink:title="standard length" id="ABBRID0ESIAC" xlink:type="simple">SL</abbrev>. Photographed by J.-F. Huang. Not to scale.</p></caption><graphic xmlns:xlink="http://www.w3.org/1999/xlink" xlink:href="zookeys-1182-019_article-111296__-g001.jpg" position="float" orientation="portrait" xlink:type="simple" id="oo_919415.jpg"><uri content-type="original_file" xlink:type="simple">https://binary.pensoft.net/fig/919415</uri></graphic></fig></tp:treatment-sec><tp:treatment-sec sec-type="material" id="SECID0E2IAC"><title>Specimens examined.</title><p><named-content xmlns:xlink="http://www.w3.org/1999/xlink" content-type="dwc:institutional_code" xlink:title="Academia Sinica, Biodiversity Research Center, Taipei" xlink:href="http://grbio.org/institution/academia-sinica-institute-zoology-ichthyology-collection" xlink:type="simple">ASIZP</named-content> 63512, 134.8 mm <abbrev xmlns:xlink="http://www.w3.org/1999/xlink" xlink:title="standard length" id="ABBRID0EFJAC" xlink:type="simple">SL</abbrev>, bottom trawl, depth 650–800 m, 10 Jun. 1999, coll. D.-M. Chen. <named-content xmlns:xlink="http://www.w3.org/1999/xlink" content-type="dwc:institutional_code" xlink:title="Academia Sinica, Biodiversity Research Center, Taipei" xlink:href="http://grbio.org/institution/academia-sinica-institute-zoology-ichthyology-collection" xlink:type="simple">ASIZP</named-content> 64539, 154.7 mm <abbrev xmlns:xlink="http://www.w3.org/1999/xlink" xlink:title="standard length" id="ABBRID0ENJAC" xlink:type="simple">SL</abbrev>, bottom trawl, 28 Aug. 2002, coll. H.-C. Ho. <named-content xmlns:xlink="http://www.w3.org/1999/xlink" content-type="dwc:institutional_code" xlink:title="Academia Sinica, Biodiversity Research Center, Taipei" xlink:href="http://grbio.org/institution/academia-sinica-institute-zoology-ichthyology-collection" xlink:type="simple">ASIZP</named-content> 76178, 153.5 mm <abbrev xmlns:xlink="http://www.w3.org/1999/xlink" xlink:title="standard length" id="ABBRID0EVJAC" xlink:type="simple">SL</abbrev>, bottom trawl, 24 Apr. 2015, coll. M.-Y. Lee. <named-content xmlns:xlink="http://www.w3.org/1999/xlink" content-type="dwc:institutional_code" xlink:title="Academia Sinica, Biodiversity Research Center, Taipei" xlink:href="http://grbio.org/institution/academia-sinica-institute-zoology-ichthyology-collection" xlink:type="simple">ASIZP</named-content> 81665, 162.0 mm <abbrev xmlns:xlink="http://www.w3.org/1999/xlink" xlink:title="standard length" id="ABBRID0E4JAC" xlink:type="simple">SL</abbrev>, bottom trawl, 25 July 2020, coll. C.-H. Lin et al. All collected from Daxi fishing port (ca <named-content xmlns:xlink="http://www.w3.org/1999/xlink" content-type="dwc:verbatimCoordinates" xlink:type="simple"><named-content content-type="geo-json" specific-use="{&#34;type&#34;:&#34;Point&#34;,&#34;coordinates&#34;:[121.923889,24.893611]}" id="NCID0EEKAC" xlink:type="simple">24°53'37"N, 121°55'26"E</named-content></named-content>), Yilan, northeastern Taiwan.</p><fig id="F6" position="float" orientation="portrait"><object-id xmlns:xlink="http://www.w3.org/1999/xlink" content-type="doi" xlink:type="simple">10.3897/zookeys.1182.111296.figure2</object-id><object-id xmlns:xlink="http://www.w3.org/1999/xlink" content-type="arpha" xlink:type="simple">4C637458-1380-5889-B949-003415CEFCEF</object-id><label>Figure 2.</label><caption><p>Preserved specimens of <italic><tp:taxon-name><tp:taxon-name-part taxon-name-part-type="genus" reg="Hispidoberyx">Hispidoberyx</tp:taxon-name-part><tp:taxon-name-part taxon-name-part-type="species" reg="ambagiosus">ambagiosus</tp:taxon-name-part></tp:taxon-name></italic> Kotlyar, 1981. <bold>A</bold><named-content xmlns:xlink="http://www.w3.org/1999/xlink" content-type="dwc:institutional_code" xlink:title="Academia Sinica, Biodiversity Research Center, Taipei" xlink:href="http://grbio.org/institution/academia-sinica-institute-zoology-ichthyology-collection" xlink:type="simple">ASIZP</named-content> 63512, 134.8 mm <abbrev xmlns:xlink="http://www.w3.org/1999/xlink" xlink:title="standard length" id="ABBRID0ECLAC" xlink:type="simple">SL</abbrev><bold>B</bold><named-content xmlns:xlink="http://www.w3.org/1999/xlink" content-type="dwc:institutional_code" xlink:title="Academia Sinica, Biodiversity Research Center, Taipei" xlink:href="http://grbio.org/institution/academia-sinica-institute-zoology-ichthyology-collection" xlink:type="simple">ASIZP</named-content> 64539, 154.7 mm <abbrev xmlns:xlink="http://www.w3.org/1999/xlink" xlink:title="standard length" id="ABBRID0EMLAC" xlink:type="simple">SL</abbrev><bold>C</bold><named-content xmlns:xlink="http://www.w3.org/1999/xlink" content-type="dwc:institutional_code" xlink:title="Academia Sinica, Biodiversity Research Center, Taipei" xlink:href="http://grbio.org/institution/academia-sinica-institute-zoology-ichthyology-collection" xlink:type="simple">ASIZP</named-content> 76178, 153.5 mm <abbrev xmlns:xlink="http://www.w3.org/1999/xlink" xlink:title="standard length" id="ABBRID0EWLAC" xlink:type="simple">SL</abbrev><bold>D</bold><named-content xmlns:xlink="http://www.w3.org/1999/xlink" content-type="dwc:institutional_code" xlink:title="Academia Sinica, Biodiversity Research Center, Taipei" xlink:href="http://grbio.org/institution/academia-sinica-institute-zoology-ichthyology-collection" xlink:type="simple">ASIZP</named-content> 81665, 162.0 mm <abbrev xmlns:xlink="http://www.w3.org/1999/xlink" xlink:title="standard length" id="ABBRID0EAMAC" xlink:type="simple">SL</abbrev>. Not to scale.</p></caption><graphic xmlns:xlink="http://www.w3.org/1999/xlink" xlink:href="zookeys-1182-019_article-111296__-g002.jpg" position="float" orientation="portrait" xlink:type="simple" id="oo_919416.jpg"><uri content-type="original_file" xlink:type="simple">https://binary.pensoft.net/fig/919416</uri></graphic></fig><p>Otolith (a pair of sagittae): CHLOL 969, otolith length 2.2 (left) and 2.3 (right) mm, taken from <named-content xmlns:xlink="http://www.w3.org/1999/xlink" content-type="dwc:institutional_code" xlink:title="Academia Sinica, Biodiversity Research Center, Taipei" xlink:href="http://grbio.org/institution/academia-sinica-institute-zoology-ichthyology-collection" xlink:type="simple">ASIZP</named-content> 81665.</p></tp:treatment-sec><tp:treatment-sec sec-type="description" id="SECID0EPMAC"><title>Description of Taiwanese specimens.</title><p>Meristic and morphometric data are provided in Tables <xref ref-type="table" rid="T1">1</xref> and <xref ref-type="table" rid="T2">2</xref>.</p><table-wrap id="T1" position="float" orientation="portrait"><label>Table 1.</label><caption><p>Meristic characters of <italic><tp:taxon-name><tp:taxon-name-part taxon-name-part-type="genus" reg="Hispidoberyx">Hispidoberyx</tp:taxon-name-part><tp:taxon-name-part taxon-name-part-type="species" reg="ambagiosus">ambagiosus</tp:taxon-name-part></tp:taxon-name></italic> Kotlyar, 1981. Data of other specimens were retrieved from <xref ref-type="bibr" rid="B8">Kotlyar (1981</xref>, <xref ref-type="bibr" rid="B10">1996</xref>) and <xref ref-type="bibr" rid="B26">Yang et al. (1988)</xref>. Paired characters are presented as left/right whenever available.</p></caption><table id="TID0EWYAE" rules="all"><tbody><tr><th rowspan="2" colspan="1"/><th rowspan="1" colspan="4">This study</th><th rowspan="1" colspan="1">
                      <xref ref-type="bibr" rid="B8">Kotlyar (1981)</xref>
                    </th><th rowspan="1" colspan="1">
                      <xref ref-type="bibr" rid="B26">Yang et al. (1988)</xref>
                    </th><th rowspan="1" colspan="1">
                      <xref ref-type="bibr" rid="B10">Kotlyar (1996)</xref>
                    </th></tr><tr><th rowspan="1" colspan="1"><named-content xmlns:xlink="http://www.w3.org/1999/xlink" content-type="dwc:institutional_code" xlink:title="Academia Sinica, Biodiversity Research Center, Taipei" xlink:href="http://grbio.org/institution/academia-sinica-institute-zoology-ichthyology-collection" xlink:type="simple">ASIZP</named-content> 63512</th><th rowspan="1" colspan="1"><named-content xmlns:xlink="http://www.w3.org/1999/xlink" content-type="dwc:institutional_code" xlink:title="Academia Sinica, Biodiversity Research Center, Taipei" xlink:href="http://grbio.org/institution/academia-sinica-institute-zoology-ichthyology-collection" xlink:type="simple">ASIZP</named-content> 64539</th><th rowspan="1" colspan="1"><named-content xmlns:xlink="http://www.w3.org/1999/xlink" content-type="dwc:institutional_code" xlink:title="Academia Sinica, Biodiversity Research Center, Taipei" xlink:href="http://grbio.org/institution/academia-sinica-institute-zoology-ichthyology-collection" xlink:type="simple">ASIZP</named-content> 76178</th><th rowspan="1" colspan="1"><named-content xmlns:xlink="http://www.w3.org/1999/xlink" content-type="dwc:institutional_code" xlink:title="Academia Sinica, Biodiversity Research Center, Taipei" xlink:href="http://grbio.org/institution/academia-sinica-institute-zoology-ichthyology-collection" xlink:type="simple">ASIZP</named-content> 81665</th><th rowspan="1" colspan="1">Holotype; non-type (<italic>n</italic> = 2)</th><th rowspan="1" colspan="1">(<italic>n</italic> = 2)</th><th rowspan="1" colspan="1">Holotype; non-types (<italic>n</italic> = 3)</th></tr><tr><td rowspan="1" colspan="1">Dorsal-fin elements</td><td rowspan="1" colspan="1">V, 11</td><td rowspan="1" colspan="1">V, 11</td><td rowspan="1" colspan="1">V, 11</td><td rowspan="1" colspan="1">V, 10</td><td rowspan="1" colspan="1">IV–V, 10</td><td rowspan="1" colspan="1">V, 10</td><td rowspan="1" colspan="1">IV–V, 10</td></tr><tr><td rowspan="1" colspan="1">Pectoral-fin elements</td><td rowspan="1" colspan="1">12/12</td><td rowspan="1" colspan="1">12/13</td><td rowspan="1" colspan="1">12/12</td><td rowspan="1" colspan="1">12/12</td><td rowspan="1" colspan="1">12</td><td rowspan="1" colspan="1">11–12</td><td rowspan="1" colspan="1">12–13</td></tr><tr><td rowspan="1" colspan="1">Anal-fin elements</td><td rowspan="1" colspan="1">III, 10</td><td rowspan="1" colspan="1">II, 10</td><td rowspan="1" colspan="1">III, 10</td><td rowspan="1" colspan="1">II, 10</td><td rowspan="1" colspan="1">III, 9</td><td rowspan="1" colspan="1">III, 9</td><td rowspan="1" colspan="1">II–III, 9</td></tr><tr><td rowspan="1" colspan="1">Pelvic-fin elements</td><td rowspan="1" colspan="1">I, 7/ I, 7</td><td rowspan="1" colspan="1">I, 7/ I, 7</td><td rowspan="1" colspan="1">I, 7/ I, 7</td><td rowspan="1" colspan="1">I, 7/ I, 7</td><td rowspan="1" colspan="1">I, 6</td><td rowspan="1" colspan="1">I, 7</td><td rowspan="1" colspan="1">I, 7</td></tr><tr><td rowspan="1" colspan="1">Caudal-fin elements</td><td rowspan="1" colspan="1">10+10+9+10</td><td rowspan="1" colspan="1">9+10+9+9</td><td rowspan="1" colspan="1">9+10+9+10</td><td rowspan="1" colspan="1">9+10+9+9</td><td rowspan="1" colspan="1">9+10+9+9</td><td rowspan="1" colspan="1">–</td><td rowspan="1" colspan="1">–</td></tr><tr><td rowspan="1" colspan="1">Gill rakers</td><td rowspan="1" colspan="1">5+1+11=17</td><td rowspan="1" colspan="1">5+1+11=17</td><td rowspan="1" colspan="1">5+1+13=19</td><td rowspan="1" colspan="1">4+1+10=15</td><td rowspan="1" colspan="1">5–6+1+12=18–19</td><td rowspan="1" colspan="1">6+1+9–11=16–18</td><td rowspan="1" colspan="1">5–6+1+9–12=15–19</td></tr><tr><td rowspan="1" colspan="1">Pseudobranchial filaments</td><td rowspan="1" colspan="1">11</td><td rowspan="1" colspan="1">11</td><td rowspan="1" colspan="1">10</td><td rowspan="1" colspan="1">10</td><td rowspan="1" colspan="1">–</td><td rowspan="1" colspan="1">–</td><td rowspan="1" colspan="1">–</td></tr><tr><td rowspan="1" colspan="1">Lateral-line scale</td><td rowspan="1" colspan="1">34/34</td><td rowspan="1" colspan="1">33/34</td><td rowspan="1" colspan="1">36/36</td><td rowspan="1" colspan="1">34/33</td><td rowspan="1" colspan="1">32</td><td rowspan="1" colspan="1">33–34</td><td rowspan="1" colspan="1">32–34</td></tr><tr><td rowspan="1" colspan="1">Scale rows above lateral line</td><td rowspan="1" colspan="1">16</td><td rowspan="1" colspan="1">15</td><td rowspan="1" colspan="1">15</td><td rowspan="1" colspan="1">18</td><td rowspan="1" colspan="1">–</td><td rowspan="1" colspan="1">–</td><td rowspan="1" colspan="1">–</td></tr><tr><td rowspan="1" colspan="1">Scale rows below lateral line</td><td rowspan="1" colspan="1">30</td><td rowspan="1" colspan="1">27</td><td rowspan="1" colspan="1">31</td><td rowspan="1" colspan="1">28</td><td rowspan="1" colspan="1">–</td><td rowspan="1" colspan="1">–</td><td rowspan="1" colspan="1">–</td></tr><tr><td rowspan="1" colspan="1">Vertebrae</td><td rowspan="1" colspan="1">13+23=36</td><td rowspan="1" colspan="1">13+23=36</td><td rowspan="1" colspan="1">13+23=36</td><td rowspan="1" colspan="1">13+23=36</td><td rowspan="1" colspan="1">12+22=34</td><td rowspan="1" colspan="1">–</td><td rowspan="1" colspan="1">12–13+22=34–35</td></tr></tbody></table></table-wrap><table-wrap id="T2" position="float" orientation="portrait"><label>Table 2.</label><caption><p>Morphometric characters of <italic><tp:taxon-name><tp:taxon-name-part taxon-name-part-type="genus" reg="Hispidoberyx">Hispidoberyx</tp:taxon-name-part><tp:taxon-name-part taxon-name-part-type="species" reg="ambagiosus">ambagiosus</tp:taxon-name-part></tp:taxon-name></italic> Kotlyar, 1981. Data of other specimens were retrieved from <xref ref-type="bibr" rid="B8">Kotlyar (1981</xref>, <xref ref-type="bibr" rid="B10">1996</xref>) and <xref ref-type="bibr" rid="B26">Yang et al. (1988)</xref>. Abbreviations: A, Anal-fin; C, Caudal-fin; D, Dorsal-fin; H, head length; HF, forehead height; P, Pectoral-fin; <abbrev xmlns:xlink="http://www.w3.org/1999/xlink" xlink:title="standard length" id="ABBRID0EHKAE" xlink:type="simple">SL</abbrev>, standard length; V, Pelvic-fin.</p></caption><table id="TID0EIIAG" rules="all"><tbody><tr><th rowspan="2" colspan="1"/><th rowspan="1" colspan="4">This study</th><th rowspan="1" colspan="1">
                      <xref ref-type="bibr" rid="B8">Kotlyar (1981)</xref>
                    </th><th rowspan="1" colspan="1">
                      <xref ref-type="bibr" rid="B26">Yang et al. (1988)</xref>
                    </th><th rowspan="1" colspan="1">
                      <xref ref-type="bibr" rid="B10">Kotlyar (1996)</xref>
                    </th></tr><tr><th rowspan="1" colspan="1"><named-content xmlns:xlink="http://www.w3.org/1999/xlink" content-type="dwc:institutional_code" xlink:title="Academia Sinica, Biodiversity Research Center, Taipei" xlink:href="http://grbio.org/institution/academia-sinica-institute-zoology-ichthyology-collection" xlink:type="simple">ASIZP</named-content> 63512</th><th rowspan="1" colspan="1"><named-content xmlns:xlink="http://www.w3.org/1999/xlink" content-type="dwc:institutional_code" xlink:title="Academia Sinica, Biodiversity Research Center, Taipei" xlink:href="http://grbio.org/institution/academia-sinica-institute-zoology-ichthyology-collection" xlink:type="simple">ASIZP</named-content> 64539</th><th rowspan="1" colspan="1"><named-content xmlns:xlink="http://www.w3.org/1999/xlink" content-type="dwc:institutional_code" xlink:title="Academia Sinica, Biodiversity Research Center, Taipei" xlink:href="http://grbio.org/institution/academia-sinica-institute-zoology-ichthyology-collection" xlink:type="simple">ASIZP</named-content> 76178</th><th rowspan="1" colspan="1"><named-content xmlns:xlink="http://www.w3.org/1999/xlink" content-type="dwc:institutional_code" xlink:title="Academia Sinica, Biodiversity Research Center, Taipei" xlink:href="http://grbio.org/institution/academia-sinica-institute-zoology-ichthyology-collection" xlink:type="simple">ASIZP</named-content> 81665</th><th rowspan="1" colspan="1">Holotype; Non-type (<italic>n</italic> = 2)</th><th rowspan="1" colspan="1"><italic>n</italic> = 2</th><th rowspan="1" colspan="1">Holotype; Non-types (<italic>n</italic> = 3)</th></tr><tr><td rowspan="1" colspan="1"><abbrev xmlns:xlink="http://www.w3.org/1999/xlink" xlink:title="standard length" id="ABBRID0EGNAE" xlink:type="simple">SL</abbrev> (mm)</td><td rowspan="2" colspan="1">134.8</td><td rowspan="2" colspan="1">154.7</td><td rowspan="2" colspan="1">153.5</td><td rowspan="2" colspan="1">162.0</td><td rowspan="2" colspan="1">162–181</td><td rowspan="2" colspan="1">173–175</td><td rowspan="2" colspan="1">156–181</td></tr><tr><td rowspan="1" colspan="1">%<abbrev xmlns:xlink="http://www.w3.org/1999/xlink" xlink:title="standard length" id="ABBRID0EEOAE" xlink:type="simple">SL</abbrev></td></tr><tr><td rowspan="1" colspan="1">
                      <abbrev xmlns:xlink="http://www.w3.org/1999/xlink" xlink:title="head length" id="ABBRID0EMOAE" xlink:type="simple">HL</abbrev>
                    </td><td rowspan="1" colspan="1">31.3</td><td rowspan="1" colspan="1">30.6</td><td rowspan="1" colspan="1">31.3</td><td rowspan="1" colspan="1">31.3</td><td rowspan="1" colspan="1">29.6–33.1</td><td rowspan="1" colspan="1">31.4–31.7</td><td rowspan="1" colspan="1">27.6–33.1</td></tr><tr><td rowspan="1" colspan="1">Head depth</td><td rowspan="1" colspan="1">22.8</td><td rowspan="1" colspan="1">21.9</td><td rowspan="1" colspan="1">21.3</td><td rowspan="1" colspan="1">21.6</td><td rowspan="1" colspan="1">–</td><td rowspan="1" colspan="1">–</td><td rowspan="1" colspan="1">21.0–22.1</td></tr><tr><td rowspan="1" colspan="1">Body width</td><td rowspan="1" colspan="1">9.1</td><td rowspan="1" colspan="1">11.0</td><td rowspan="1" colspan="1">10.2</td><td rowspan="1" colspan="1">11.1</td><td rowspan="1" colspan="1">–</td><td rowspan="1" colspan="1">–</td><td rowspan="1" colspan="1">–</td></tr><tr><td rowspan="1" colspan="1">Predorsal length</td><td rowspan="1" colspan="1">53.5</td><td rowspan="1" colspan="1">51.0</td><td rowspan="1" colspan="1">52.9</td><td rowspan="1" colspan="1">53.4</td><td rowspan="1" colspan="1">53.8–55.1</td><td rowspan="1" colspan="1">52.0–56.0</td><td rowspan="1" colspan="1">51.8–55.8</td></tr><tr><td rowspan="1" colspan="1">Prepectoral length</td><td rowspan="1" colspan="1">33.9</td><td rowspan="1" colspan="1">33.7</td><td rowspan="1" colspan="1">31.9</td><td rowspan="1" colspan="1">35.1</td><td rowspan="1" colspan="1">32.7–36.5</td><td rowspan="1" colspan="1">–</td><td rowspan="1" colspan="1">32.7–36.5</td></tr><tr><td rowspan="1" colspan="1">Prepelvic length</td><td rowspan="1" colspan="1">36.0</td><td rowspan="1" colspan="1">37.2</td><td rowspan="1" colspan="1">35.6</td><td rowspan="1" colspan="1">37.4</td><td rowspan="1" colspan="1">34.1–38.6</td><td rowspan="1" colspan="1">36.0–36.9</td><td rowspan="1" colspan="1">34.6–39.1</td></tr><tr><td rowspan="1" colspan="1">Preanal length</td><td rowspan="1" colspan="1">64.4</td><td rowspan="1" colspan="1">65.2</td><td rowspan="1" colspan="1">65.3</td><td rowspan="1" colspan="1">63.7</td><td rowspan="1" colspan="1">61.0–66.3</td><td rowspan="1" colspan="1">62.4–63.4</td><td rowspan="1" colspan="1">61.0–66.3</td></tr><tr><td rowspan="1" colspan="1">Snout length</td><td rowspan="1" colspan="1">9.6</td><td rowspan="1" colspan="1">9.4</td><td rowspan="1" colspan="1">8.9</td><td rowspan="1" colspan="1">9.6</td><td rowspan="1" colspan="1">12.2–12.3</td><td rowspan="1" colspan="1">12.1–12.7</td><td rowspan="1" colspan="1">11.2–12.3</td></tr><tr><td rowspan="1" colspan="1">Eye diameter</td><td rowspan="1" colspan="1">6.5</td><td rowspan="1" colspan="1">5.9</td><td rowspan="1" colspan="1">5.4</td><td rowspan="1" colspan="1">5.7</td><td rowspan="1" colspan="1">4.3–4.4</td><td rowspan="1" colspan="1">4.5–4.6</td><td rowspan="1" colspan="1">4.3–4.8</td></tr><tr><td rowspan="1" colspan="1">Interorbital width</td><td rowspan="1" colspan="1">11.4</td><td rowspan="1" colspan="1">10.5</td><td rowspan="1" colspan="1">11.0</td><td rowspan="1" colspan="1">10.9</td><td rowspan="1" colspan="1">–</td><td rowspan="1" colspan="1">9.8–19.0</td><td rowspan="1" colspan="1">9.0–11.0</td></tr><tr><td rowspan="1" colspan="1">Upper-jaw length</td><td rowspan="1" colspan="1">21.4</td><td rowspan="1" colspan="1">20.8</td><td rowspan="1" colspan="1">20.2</td><td rowspan="1" colspan="1">21.1</td><td rowspan="1" colspan="1">20.3–22.1</td><td rowspan="1" colspan="1">19.0–20.0</td><td rowspan="1" colspan="1">19.9–22.1</td></tr><tr><td rowspan="1" colspan="1">Lower-jaw length</td><td rowspan="1" colspan="1">23.2</td><td rowspan="1" colspan="1">22.8</td><td rowspan="1" colspan="1">21.5</td><td rowspan="1" colspan="1">23.1</td><td rowspan="1" colspan="1">22.2–24.9</td><td rowspan="1" colspan="1">–</td><td rowspan="1" colspan="1">21.5–24.9</td></tr><tr><td rowspan="1" colspan="1">HF1</td><td rowspan="1" colspan="1">2.0</td><td rowspan="1" colspan="1">2.1</td><td rowspan="1" colspan="1">1.9</td><td rowspan="1" colspan="1">1.5</td><td rowspan="1" colspan="1">–</td><td rowspan="1" colspan="1">–</td><td rowspan="1" colspan="1">1.6–4.3</td></tr><tr><td rowspan="1" colspan="1">HF2</td><td rowspan="1" colspan="1">5.9</td><td rowspan="1" colspan="1">5.2</td><td rowspan="1" colspan="1">5.6</td><td rowspan="1" colspan="1">5.4</td><td rowspan="1" colspan="1">–</td><td rowspan="1" colspan="1">–</td><td rowspan="1" colspan="1">–</td></tr><tr><td rowspan="1" colspan="1">Postorbital length</td><td rowspan="1" colspan="1">14.7</td><td rowspan="1" colspan="1">14.0</td><td rowspan="1" colspan="1">14.5</td><td rowspan="1" colspan="1">14.3</td><td rowspan="1" colspan="1">12.3–13.3</td><td rowspan="1" colspan="1">–</td><td rowspan="1" colspan="1">12.1–13.3</td></tr><tr><td rowspan="1" colspan="1">D–P length</td><td rowspan="1" colspan="1">27.9</td><td rowspan="1" colspan="1">23.3</td><td rowspan="1" colspan="1">25.9</td><td rowspan="1" colspan="1">26.6</td><td rowspan="1" colspan="1">–</td><td rowspan="1" colspan="1">–</td><td rowspan="1" colspan="1">–</td></tr><tr><td rowspan="1" colspan="1">D–V length</td><td rowspan="1" colspan="1">32.2</td><td rowspan="1" colspan="1">29.3</td><td rowspan="1" colspan="1">32.4</td><td rowspan="1" colspan="1">34.5</td><td rowspan="1" colspan="1">–</td><td rowspan="1" colspan="1">–</td><td rowspan="1" colspan="1">–</td></tr><tr><td rowspan="1" colspan="1">Body depth at D origin</td><td rowspan="1" colspan="1">27.7</td><td rowspan="1" colspan="1">22.1</td><td rowspan="1" colspan="1">23.4</td><td rowspan="1" colspan="1">28.1</td><td rowspan="1" colspan="1">–</td><td rowspan="1" colspan="1">–</td><td rowspan="1" colspan="1">–</td></tr><tr><td rowspan="1" colspan="1">Body depth at A origin</td><td rowspan="1" colspan="1">21.0</td><td rowspan="1" colspan="1">18.1</td><td rowspan="1" colspan="1">20.4</td><td rowspan="1" colspan="1">22.4</td><td rowspan="1" colspan="1">–</td><td rowspan="1" colspan="1">–</td><td rowspan="1" colspan="1">–</td></tr><tr><td rowspan="1" colspan="1">Greatest body depth</td><td rowspan="1" colspan="1">29.7</td><td rowspan="1" colspan="1">25.7</td><td rowspan="1" colspan="1">25.4</td><td rowspan="1" colspan="1">29.2</td><td rowspan="1" colspan="1">24.1–29.3</td><td rowspan="1" colspan="1">–</td><td rowspan="1" colspan="1">24.1–29.3</td></tr><tr><td rowspan="1" colspan="1">V spine</td><td rowspan="1" colspan="1">6.7</td><td rowspan="1" colspan="1">5.8</td><td rowspan="1" colspan="1">broken</td><td rowspan="1" colspan="1">6.2</td><td rowspan="1" colspan="1">–</td><td rowspan="1" colspan="1">–</td><td rowspan="1" colspan="1">–</td></tr><tr><td rowspan="1" colspan="1">P–V length</td><td rowspan="1" colspan="1">5.4</td><td rowspan="1" colspan="1">6.8</td><td rowspan="1" colspan="1">6.2</td><td rowspan="1" colspan="1">7.4</td><td rowspan="1" colspan="1">4.9–6.1</td><td rowspan="1" colspan="1">–</td><td rowspan="1" colspan="1">4.9–6.7</td></tr><tr><td rowspan="1" colspan="1">D–A length</td><td rowspan="1" colspan="1">23.1</td><td rowspan="1" colspan="1">22.0</td><td rowspan="1" colspan="1">23.8</td><td rowspan="1" colspan="1">24.2</td><td rowspan="1" colspan="1">–</td><td rowspan="1" colspan="1">–</td><td rowspan="1" colspan="1">–</td></tr><tr><td rowspan="1" colspan="1">V–A length</td><td rowspan="1" colspan="1">29.6</td><td rowspan="1" colspan="1">31.3</td><td rowspan="1" colspan="1">32.1</td><td rowspan="1" colspan="1">29.3</td><td rowspan="1" colspan="1">22.8–27.2</td><td rowspan="1" colspan="1">–</td><td rowspan="1" colspan="1">27.2–29.8</td></tr><tr><td rowspan="1" colspan="1">D length</td><td rowspan="1" colspan="1">22.1</td><td rowspan="1" colspan="1">22.6</td><td rowspan="1" colspan="1">22.3</td><td rowspan="1" colspan="1">24.0</td><td rowspan="1" colspan="1">21.6–22.1</td><td rowspan="1" colspan="1">–</td><td rowspan="1" colspan="1">21.6–22.1</td></tr><tr><td rowspan="1" colspan="1">First D spine</td><td rowspan="1" colspan="1">3.4</td><td rowspan="1" colspan="1">2.5</td><td rowspan="1" colspan="1">broken</td><td rowspan="1" colspan="1">2.4</td><td rowspan="1" colspan="1">–</td><td rowspan="1" colspan="1">–</td><td rowspan="1" colspan="1">–</td></tr><tr><td rowspan="1" colspan="1">Second D spine</td><td rowspan="1" colspan="1">4.6</td><td rowspan="1" colspan="1">4.4</td><td rowspan="1" colspan="1">3.3</td><td rowspan="1" colspan="1">3.1</td><td rowspan="1" colspan="1">–</td><td rowspan="1" colspan="1">–</td><td rowspan="1" colspan="1">–</td></tr><tr><td rowspan="1" colspan="1">Last D spine</td><td rowspan="1" colspan="1">7.6</td><td rowspan="1" colspan="1">6.1</td><td rowspan="1" colspan="1">5.2</td><td rowspan="1" colspan="1">broken</td><td rowspan="1" colspan="1">–</td><td rowspan="1" colspan="1">–</td><td rowspan="1" colspan="1">–</td></tr><tr><td rowspan="1" colspan="1">A length</td><td rowspan="1" colspan="1">15.4</td><td rowspan="1" colspan="1">13.8</td><td rowspan="1" colspan="1">14.3</td><td rowspan="1" colspan="1">15.4</td><td rowspan="1" colspan="1">12.3–13.8</td><td rowspan="1" colspan="1">–</td><td rowspan="1" colspan="1">12.3–13.8</td></tr><tr><td rowspan="1" colspan="1">Last A spine</td><td rowspan="1" colspan="1">broken</td><td rowspan="1" colspan="1">broken</td><td rowspan="1" colspan="1">broken</td><td rowspan="1" colspan="1">4.4</td><td rowspan="1" colspan="1">–</td><td rowspan="1" colspan="1">–</td><td rowspan="1" colspan="1">–</td></tr><tr><td rowspan="1" colspan="1">Postanal length</td><td rowspan="1" colspan="1">23.8</td><td rowspan="1" colspan="1">23.2</td><td rowspan="1" colspan="1">23.6</td><td rowspan="1" colspan="1">23.2</td><td rowspan="1" colspan="1">23.2–24.7</td><td rowspan="1" colspan="1">–</td><td rowspan="1" colspan="1">–</td></tr><tr><td rowspan="1" colspan="1">Postdorsal length</td><td rowspan="1" colspan="1">25.1</td><td rowspan="1" colspan="1">25.8</td><td rowspan="1" colspan="1">24.3</td><td rowspan="1" colspan="1">23.4</td><td rowspan="1" colspan="1">26.0–27.8</td><td rowspan="1" colspan="1">–</td><td rowspan="1" colspan="1">–</td></tr><tr><td rowspan="1" colspan="1">Caudal-peduncle height</td><td rowspan="1" colspan="1">8.2</td><td rowspan="1" colspan="1">8.3</td><td rowspan="1" colspan="1">7.7</td><td rowspan="1" colspan="1">8.1</td><td rowspan="1" colspan="1">8.0–8.3</td><td rowspan="1" colspan="1">8.5–8.6</td><td rowspan="1" colspan="1">8.0–8.3</td></tr><tr><td rowspan="1" colspan="1">longest gill raker</td><td rowspan="1" colspan="1">4.7</td><td rowspan="1" colspan="1">4.1</td><td rowspan="1" colspan="1">4.6</td><td rowspan="1" colspan="1">5.0</td><td rowspan="1" colspan="1">4.0–4.4</td><td rowspan="1" colspan="1">–</td><td rowspan="1" colspan="1">4.0–4.4</td></tr><tr><td rowspan="1" colspan="1">gill filaments at angle</td><td rowspan="1" colspan="1">2.0</td><td rowspan="1" colspan="1">2.0</td><td rowspan="1" colspan="1">2.1</td><td rowspan="1" colspan="1">1.5</td><td rowspan="1" colspan="1">–</td><td rowspan="1" colspan="1">–</td><td rowspan="1" colspan="1">–</td></tr></tbody></table></table-wrap><p>Dorsal-fin elements V, 10–11, first 2 spines fused in 2 specimens (Fig. <xref ref-type="fig" rid="F8">3A</xref>). Pectoral-fin elements 12/12–13, uppermost 2 and lowermost 1 or 2 rays unbranched. Pelvic-fin elements I, 7/I, 7. Anal fin-elements II–III, 10, first 2 spines fused in all specimens (Fig. <xref ref-type="fig" rid="F1">4B</xref>; <xref ref-type="fig" rid="F5">1</xref> specimen unavailable). Principal caudal-fin rays 10 + 9, uppermost and lowermost rays unbranched; procurrent caudal-fin rays 9–10 on both upper and lower lobes. Gill rakers on outer face of first arch 4–5 + 1 + 10–13 = 15–19 (total). Pseudobranchial filaments 10–11. Lateral-line scales 33–36/33–36; scale rows above lateral line 15–18; scale rows below lateral line 27–31. Vertebrae 13 + 23 = 36; branchiostegal rays 8.</p><fig id="F8" position="float" orientation="portrait"><object-id xmlns:xlink="http://www.w3.org/1999/xlink" content-type="doi" xlink:type="simple">10.3897/zookeys.1182.111296.figure3</object-id><object-id xmlns:xlink="http://www.w3.org/1999/xlink" content-type="arpha" xlink:type="simple">AB8C6AA5-75BB-57E8-8E6B-47B019A4C513</object-id><label>Figure 3.</label><caption><p>Close-up images of <italic><tp:taxon-name><tp:taxon-name-part taxon-name-part-type="genus" reg="Hispidoberyx">Hispidoberyx</tp:taxon-name-part><tp:taxon-name-part taxon-name-part-type="species" reg="ambagiosus">ambagiosus</tp:taxon-name-part></tp:taxon-name></italic> Kotlyar, 1981, <named-content xmlns:xlink="http://www.w3.org/1999/xlink" content-type="dwc:institutional_code" xlink:title="Academia Sinica, Biodiversity Research Center, Taipei" xlink:href="http://grbio.org/institution/academia-sinica-institute-zoology-ichthyology-collection" xlink:type="simple">ASIZP</named-content> 63512, 134.8 mm <abbrev xmlns:xlink="http://www.w3.org/1999/xlink" xlink:title="standard length" id="ABBRID0E4KAG" xlink:type="simple">SL</abbrev>, featuring the fusion of the first two spines on (<bold>A</bold>) dorsal and (<bold>B</bold>) and anal fins (tips indicated by arrows). Scale bar: 500 μm.</p></caption><graphic xmlns:xlink="http://www.w3.org/1999/xlink" xlink:href="zookeys-1182-019_article-111296__-g003.jpg" position="float" orientation="portrait" xlink:type="simple" id="oo_919417.jpg"><uri content-type="original_file" xlink:type="simple">https://binary.pensoft.net/fig/919417</uri></graphic></fig><fig id="F1" position="float" orientation="portrait"><object-id xmlns:xlink="http://www.w3.org/1999/xlink" content-type="doi" xlink:type="simple">10.3897/zookeys.1182.111296.figure4</object-id><object-id xmlns:xlink="http://www.w3.org/1999/xlink" content-type="arpha" xlink:type="simple">40BCD3AE-6F89-5844-BE43-8BA73E72E25C</object-id><label>Figure 4.</label><caption><p>Close-up image of <italic><tp:taxon-name><tp:taxon-name-part taxon-name-part-type="genus" reg="Hispidoberyx">Hispidoberyx</tp:taxon-name-part><tp:taxon-name-part taxon-name-part-type="species" reg="ambagiosus">ambagiosus</tp:taxon-name-part></tp:taxon-name></italic> Kotlyar, 1981, <named-content xmlns:xlink="http://www.w3.org/1999/xlink" content-type="dwc:institutional_code" xlink:title="Academia Sinica, Biodiversity Research Center, Taipei" xlink:href="http://grbio.org/institution/academia-sinica-institute-zoology-ichthyology-collection" xlink:type="simple">ASIZP</named-content> 63512, 134.8 mm <abbrev xmlns:xlink="http://www.w3.org/1999/xlink" xlink:title="standard length" id="ABBRID0EBMAG" xlink:type="simple">SL</abbrev>, featuring the nasal organ (white arrow) in the right olfactory chamber. Red arrow indicates the position of Tominaga’s organ (beneath and behind nasal organ). Anterior to right. Scale bar: 1 mm.</p></caption><graphic xmlns:xlink="http://www.w3.org/1999/xlink" xlink:href="zookeys-1182-019_article-111296__-g004.jpg" position="float" orientation="portrait" xlink:type="simple" id="oo_919418.jpg"><uri content-type="original_file" xlink:type="simple">https://binary.pensoft.net/fig/919418</uri></graphic></fig><p>Body slender for stephanoberycoid, greatest depth 3.4‒3.9 in <abbrev xmlns:xlink="http://www.w3.org/1999/xlink" xlink:title="standard length" id="ABBRID0EMMAG" xlink:type="simple">SL</abbrev>, depth at dorsal- and anal-fin origins 3.6‒4.5 and 4.5‒5.5 in <abbrev xmlns:xlink="http://www.w3.org/1999/xlink" xlink:title="standard length" id="ABBRID0EQMAG" xlink:type="simple">SL</abbrev>, respectively; body laterally compressed and oval in trunk section, its width 4.4‒4.7 in <abbrev xmlns:xlink="http://www.w3.org/1999/xlink" xlink:title="standard length" id="ABBRID0EUMAG" xlink:type="simple">SL</abbrev>. Head somewhat oval, length 3.2‒3.3 in <abbrev xmlns:xlink="http://www.w3.org/1999/xlink" xlink:title="standard length" id="ABBRID0EYMAG" xlink:type="simple">SL</abbrev>; its height 1.4‒1.5 in <abbrev xmlns:xlink="http://www.w3.org/1999/xlink" xlink:title="head length" id="ABBRID0E3MAG" xlink:type="simple">HL</abbrev>; upper profile of head nearly straight, gently curved to dorsal-fin origin; forehead flat, HF1 14.3‒20.3 and HF2 5.3‒5.9 in <abbrev xmlns:xlink="http://www.w3.org/1999/xlink" xlink:title="head length" id="ABBRID0EANAG" xlink:type="simple">HL</abbrev>; eye diameter 4.8‒5.8 in <abbrev xmlns:xlink="http://www.w3.org/1999/xlink" xlink:title="head length" id="ABBRID0EENAG" xlink:type="simple">HL</abbrev>; tip of snout slightly rounded, not extending before premaxilla, its length 3.3‒3.5 in <abbrev xmlns:xlink="http://www.w3.org/1999/xlink" xlink:title="head length" id="ABBRID0EINAG" xlink:type="simple">HL</abbrev>; interorbital width 2.8‒2.9 in <abbrev xmlns:xlink="http://www.w3.org/1999/xlink" xlink:title="head length" id="ABBRID0EMNAG" xlink:type="simple">HL</abbrev>.</p><p>Mouth oblique, upper-jaw length 1.5 in <abbrev xmlns:xlink="http://www.w3.org/1999/xlink" xlink:title="head length" id="ABBRID0ESNAG" xlink:type="simple">HL</abbrev>; posterior end of maxilla rounded, reaching vertical through posterior margin of eye; lower jaw slightly larger than upper jaw and protruding before upper jaw, length 1.3‒1.5 in <abbrev xmlns:xlink="http://www.w3.org/1999/xlink" xlink:title="head length" id="ABBRID0EWNAG" xlink:type="simple">HL</abbrev>. Two nostrils at same horizontal through center of eye; both nostrils rounded, slightly oval, with posterior nostril much larger than anterior one; both nostrils immediately in front of eye. Tominaga’s organ (Fig. <xref ref-type="fig" rid="F1">4</xref>; <italic>sensu</italic><xref ref-type="bibr" rid="B17">Paxton et al. 2001</xref>) present in olfactory chamber, mostly embedded behind nasal organ (Fig. <xref ref-type="fig" rid="F1">4</xref>). Nasal organ large and oval, bearing leaf-like appendages.</p><p>Symphysis of premaxillae notched and edentate. Symphysis of dentaries slightly notched and edentate. Supramaxilla single, with long needle-like process extending anteriorly and rectangular process posteriorly; covering about half of posterior portion of maxilla.</p><p>Bony ridges associated with skeletons of head, jaws, snout, and operculum covered with small spinules. Bony ridges on head forming sensory canals (Fig. <xref ref-type="fig" rid="F2">5</xref>); supraorbital canal running from nasal, frontal, connected to coronal commissure at parietal bones, and divided into temporal and supratemporal canal on posttemporal bone, and joined together, connected to lateral line. Fenestration present on frontal bone connecting coronal commissure and temporal canal (Fig. <xref ref-type="fig" rid="F2">5</xref>; red arrow). Opercle with 1 strong central spine. Posttemporal bone without spine. Pectoral girdle smooth, without any spines. Premaxilla with villiform teeth, its outer surface completely exposed and bearing 2 or 3 ridges anteriorly on its ascending process; its end extending to posterior end of maxilla. Dentary with villiform teeth on its medial face. Palatine and vomer with villiform teeth.</p><fig id="F2" position="float" orientation="portrait"><object-id xmlns:xlink="http://www.w3.org/1999/xlink" content-type="doi" xlink:type="simple">10.3897/zookeys.1182.111296.figure5</object-id><object-id xmlns:xlink="http://www.w3.org/1999/xlink" content-type="arpha" xlink:type="simple">6C9493B6-60CD-5EA3-B416-7A4E0CD6CBC5</object-id><label>Figure 5.</label><caption><p>Dorsal-lateral view of <italic><tp:taxon-name><tp:taxon-name-part taxon-name-part-type="genus" reg="Hispidoberyx">Hispidoberyx</tp:taxon-name-part><tp:taxon-name-part taxon-name-part-type="species" reg="ambagiosus">ambagiosus</tp:taxon-name-part></tp:taxon-name></italic> Kotlyar, 1981, <named-content xmlns:xlink="http://www.w3.org/1999/xlink" content-type="dwc:institutional_code" xlink:title="Academia Sinica, Biodiversity Research Center, Taipei" xlink:href="http://grbio.org/institution/academia-sinica-institute-zoology-ichthyology-collection" xlink:type="simple">ASIZP</named-content> 81665, 162.0 mm <abbrev xmlns:xlink="http://www.w3.org/1999/xlink" xlink:title="standard length" id="ABBRID0EKPAG" xlink:type="simple">SL</abbrev>, showing sensory canals (white) on head and nearby bones (black). Red arrow indicates the fenestration connecting COR and TC. Abbreviations: COR, coronal commissure; Fr, frontal; LL, lateral line; Na, nasal; Pa, parietal; Pt, posttemporal; SOC, supraorbital canal; STC, supratemporal canal; TC, temporal canal. Anterior to left. Not to scale.</p></caption><graphic xmlns:xlink="http://www.w3.org/1999/xlink" xlink:href="zookeys-1182-019_article-111296__-g005.jpg" position="float" orientation="portrait" xlink:type="simple" id="oo_919419.jpg"><uri content-type="original_file" xlink:type="simple">https://binary.pensoft.net/fig/919419</uri></graphic></fig><p>Gill rakers rod-shaped, laterally compressed, their inner surfaces covered with small teeth; rakers on outer row of first arch longer than remainder, longest gill raker shorter than eye diameter; small bump-like rakers on inner surfaces of outer 3 arches; outer-row rakers gradually shorter from first to fourth arch, with very short rakers on outer row of fourth arch; no tooth patches present between rakers on all 4 arches. Narrow, villiform tooth patch present on fifth ceratobranchial. Long, oval tooth patch on third epibranchial arch. Large, teardrop-like villiform tooth patch on third pharyngobranchial. Small, rounded villiform tooth patch on fourth pharyngobranchial. Gill filaments on first arch short, about 1/3–1/2 length of longest opposite rakers. Pseudobranch present and short.</p><p>Prickle-like body scales adherent (Fig. <xref ref-type="fig" rid="F7">6A</xref>), covering entire body, operculum, and cheeks; spinules on body scales needle-like and curved backwards, their numbers variable: scales on nape with ca 2‒7 spinules; scales on abdominal region with 2‒7 spinules; scales on dorsum with 2‒14 spinules; scales above anal-fin base with 4‒11 spinules; scales on caudal peduncle with 3‒16 spinules. Lateral-line scales shield shaped (Fig. <xref ref-type="fig" rid="F7">6B, C</xref>) with 2 posterior branches, each bearing 1‒3 (modally 2) spines curving backwards; center of each scale with 2 or 3 (rarely 1) central spines curving and pointing backwards; all lateral-line scales distinctly larger than body scales; lateral-line canals opened at both anterior and posterior ends of scales. No scutes on abdominal region. No scales on gular region and isthmus. Predorsal scales not enlarged and not aligned in straight line.</p><fig id="F7" position="float" orientation="portrait"><object-id xmlns:xlink="http://www.w3.org/1999/xlink" content-type="doi" xlink:type="simple">10.3897/zookeys.1182.111296.figure6</object-id><object-id xmlns:xlink="http://www.w3.org/1999/xlink" content-type="arpha" xlink:type="simple">EE8F0BD5-CBD8-5D4D-B417-1A4CB83009CE</object-id><label>Figure 6.</label><caption><p>Body and lateral-line scales of <italic><tp:taxon-name><tp:taxon-name-part taxon-name-part-type="genus" reg="Hispidoberyx">Hispidoberyx</tp:taxon-name-part><tp:taxon-name-part taxon-name-part-type="species" reg="ambagiosus">ambagiosus</tp:taxon-name-part></tp:taxon-name></italic> Kotlyar, 1981, <named-content xmlns:xlink="http://www.w3.org/1999/xlink" content-type="dwc:institutional_code" xlink:title="Academia Sinica, Biodiversity Research Center, Taipei" xlink:href="http://grbio.org/institution/academia-sinica-institute-zoology-ichthyology-collection" xlink:type="simple">ASIZP</named-content> 81665, 162.0 mm <abbrev xmlns:xlink="http://www.w3.org/1999/xlink" xlink:title="standard length" id="ABBRID0EVQAG" xlink:type="simple">SL</abbrev>. <bold>A</bold> body scales on nape <bold>B</bold> lateral-line scales on anterior portion <bold>C</bold> lateral-line scales on posterior portion. Anterior to left. Scale bars: 500 μm.</p></caption><graphic xmlns:xlink="http://www.w3.org/1999/xlink" xlink:href="zookeys-1182-019_article-111296__-g006.jpg" position="float" orientation="portrait" xlink:type="simple" id="oo_919420.jpg"><uri content-type="original_file" xlink:type="simple">https://binary.pensoft.net/fig/919420</uri></graphic></fig><p>Dorsal fin low, situated posteriorly, slightly anterior to anal-fin origin. Origin of pectoral fin situated lower than horizontal through ventral margin of eye. Origin of pelvic fin below and slightly behind pectoral-fin base. Both pectoral and pelvic fins short, their tips clearly anterior to vertical through anal-fin origin. Anal-fin base rather short, its end at same vertical through end of dorsal-fin base. Caudal fin moderately small, slightly forked. All fin rays fragile and possess spinules on lateral surfaces, except for procurrent caudal-fin rays (sometimes also absent on anterior most dorsal- and anal-fin spines).</p><p>Lateral line single, originating behind and slightly lower than posterior tip of posttemporal bone; its anterior portion slightly curved and raised, with downturn below dorsal-fin base, and nearly straight posterior portion; its end anterior to caudal-fin base. Anus situated immediately anterior to anal-fin origin. Caudal peduncle stout, length 1.3 in <abbrev xmlns:xlink="http://www.w3.org/1999/xlink" xlink:title="head length" id="ABBRID0EHRAG" xlink:type="simple">HL</abbrev>, height 3.7‒4.1 in <abbrev xmlns:xlink="http://www.w3.org/1999/xlink" xlink:title="head length" id="ABBRID0ELRAG" xlink:type="simple">HL</abbrev>. Light organs absent. No trace of swim bladder.</p></tp:treatment-sec><tp:treatment-sec sec-type="Otoliths" id="SECID0EPRAG"><title>Otoliths.</title><p>(Fig. <xref ref-type="fig" rid="F4">7</xref>). Otoltihs triangular, with horizontal, long ventral rim, oblique posterior and anterior rims, and short but rounded dorsal rim. Slightly notched in anterior rim, forming brief but obtuse rostrum and antirostrum. All margins smooth. Otoliths notably thickened, with inner and outer faces nearly flat. Sulcus centrally positioned, not divided into ostium and cauda, open anteriorly, slightly bent upward posteriorly but not reaching posterior rim. Cristae not well delineated. Single, large colliculum centrally located, but shape of its posterior margin varies greatly; largely extended posteriorly in right otolith, but deeply indented in left one.</p><fig id="F4" position="float" orientation="portrait"><object-id xmlns:xlink="http://www.w3.org/1999/xlink" content-type="doi" xlink:type="simple">10.3897/zookeys.1182.111296.figure7</object-id><object-id xmlns:xlink="http://www.w3.org/1999/xlink" content-type="arpha" xlink:type="simple">11DD01F2-D7FF-5050-85EA-BF6EDF353E65</object-id><label>Figure 7.</label><caption><p>Otoliths (a pair of sagittae) of <italic><tp:taxon-name><tp:taxon-name-part taxon-name-part-type="genus" reg="Hispidoberyx">Hispidoberyx</tp:taxon-name-part><tp:taxon-name-part taxon-name-part-type="species" reg="ambagiosus">ambagiosus</tp:taxon-name-part></tp:taxon-name></italic> Kotlyar, 1981. Specimens (CHLOL 969) were taken from <named-content xmlns:xlink="http://www.w3.org/1999/xlink" content-type="dwc:institutional_code" xlink:title="Academia Sinica, Biodiversity Research Center, Taipei" xlink:href="http://grbio.org/institution/academia-sinica-institute-zoology-ichthyology-collection" xlink:type="simple">ASIZP</named-content> 81665 <bold>A, B</bold> left otolith, 2.2 mm otolith length <bold>C, D</bold> right otolith, 2.3 mm otolith length <bold>A, C</bold> ventral views <bold>B, D</bold> inner (mesial) views. Scale bar: 1 mm.</p></caption><graphic xmlns:xlink="http://www.w3.org/1999/xlink" xlink:href="zookeys-1182-019_article-111296__-g007.jpg" position="float" orientation="portrait" xlink:type="simple" id="oo_919421.jpg"><uri content-type="original_file" xlink:type="simple">https://binary.pensoft.net/fig/919421</uri></graphic></fig></tp:treatment-sec><tp:treatment-sec sec-type="Coloration" id="SECID0E4SAG"><title>Coloration.</title><p>When fresh (Fig. <xref ref-type="fig" rid="F5">1</xref>), entire body, including head, fin rays, and fin membranes uniformly pinkish to reddish. When preserved (Fig. <xref ref-type="fig" rid="F6">2</xref>), body uniformly pale, including entire oral cavity, gill rakers, inner face of operculum, stomach, and intestine. Membrane of kidney and ventral side of peritoneum scattered with pepper-like black pigments. Pelvic fin slightly dusky, while other fins pale.</p></tp:treatment-sec><tp:treatment-sec sec-type="description" id="SECID0ELTAG"><title>Size.</title><p>This is a moderately small species of stephanoberycoid, attaining at least 181 mm <abbrev xmlns:xlink="http://www.w3.org/1999/xlink" xlink:title="standard length" id="ABBRID0ERTAG" xlink:type="simple">SL</abbrev> (holotype; <xref ref-type="bibr" rid="B8">Kotlyar 1981</xref>). Our largest specimen (<named-content xmlns:xlink="http://www.w3.org/1999/xlink" content-type="dwc:institutional_code" xlink:title="Academia Sinica, Biodiversity Research Center, Taipei" xlink:href="http://grbio.org/institution/academia-sinica-institute-zoology-ichthyology-collection" xlink:type="simple">ASIZP</named-content> 81665; 162.0 mm <abbrev xmlns:xlink="http://www.w3.org/1999/xlink" xlink:title="standard length" id="ABBRID0E4TAG" xlink:type="simple">SL</abbrev>) is a mature female with developing eggs, suggesting that it may mature at this size.</p></tp:treatment-sec><tp:treatment-sec><!--Section generated to contain objects referenced in tp:taxon-treatment.--><fig id="F3" position="float" orientation="portrait"><object-id xmlns:xlink="http://www.w3.org/1999/xlink" content-type="doi" xlink:type="simple">10.3897/zookeys.1182.111296.figure8</object-id><object-id xmlns:xlink="http://www.w3.org/1999/xlink" content-type="arpha" xlink:type="simple">4FC077BA-06EC-53BA-9301-83470C2EBDB0</object-id><label>Figure 8.</label><caption><p>Distribution map of <italic><tp:taxon-name><tp:taxon-name-part taxon-name-part-type="genus" reg="Hispidoberyx">Hispidoberyx</tp:taxon-name-part><tp:taxon-name-part taxon-name-part-type="species" reg="ambagiosus">ambagiosus</tp:taxon-name-part></tp:taxon-name></italic> Kotlyar, 1981. Data source: star = this study; triangle = <xref ref-type="bibr" rid="B8">Kotlyar (1981)</xref>; square = <xref ref-type="bibr" rid="B26">Yang et al. (1988)</xref>; circle = <xref ref-type="bibr" rid="B9">Kotlyar (1991)</xref>.</p></caption><graphic xmlns:xlink="http://www.w3.org/1999/xlink" xlink:href="zookeys-1182-019_article-111296__-g008.jpg" position="float" orientation="portrait" xlink:type="simple" id="oo_919422.jpg"><uri content-type="original_file" xlink:type="simple">https://binary.pensoft.net/fig/919422</uri></graphic></fig></tp:treatment-sec><ref-list><ref id="B8"><mixed-citation xmlns:xlink="http://www.w3.org/1999/xlink" xlink:type="simple"><person-group><name name-style="western"><surname>Kotlyar</surname><given-names>AN</given-names></name></person-group> (<year>1981</year>) <article-title>A new family, genus and species of <tp:taxon-name><tp:taxon-name-part taxon-name-part-type="order">Beryciformes</tp:taxon-name-part></tp:taxon-name>, <tp:taxon-name><tp:taxon-name-part taxon-name-part-type="family">Hispidoberycidae</tp:taxon-name-part></tp:taxon-name> fam. n. <italic><tp:taxon-name><tp:taxon-name-part taxon-name-part-type="genus">Hispidoberyx</tp:taxon-name-part><tp:taxon-name-part taxon-name-part-type="species">ambagiosus</tp:taxon-name-part></tp:taxon-name></italic> gen. et sp. n. (<tp:taxon-name><tp:taxon-name-part taxon-name-part-type="order">Beryciformes</tp:taxon-name-part></tp:taxon-name>).</article-title><source>Journal of Ichthyology</source><volume>21</volume>(<issue>3</issue>): <fpage>9</fpage>–<lpage>13</lpage>.</mixed-citation></ref><ref id="B26"><mixed-citation xmlns:xlink="http://www.w3.org/1999/xlink" xlink:type="simple"><person-group><name name-style="western"><surname>Yang</surname><given-names>Y-R</given-names></name><name name-style="western"><surname>Zeng</surname><given-names>B-G</given-names></name><name name-style="western"><surname>Paxton</surname><given-names>JR</given-names></name></person-group> (<year>1988</year>) <article-title>Additional specimens of the deepsea fish <italic>Hispidoberyx ambagiousus</italic> [sic] (<tp:taxon-name><tp:taxon-name-part taxon-name-part-type="family">Hispidoberycidae</tp:taxon-name-part></tp:taxon-name>, Berciformes [sic]) from the South China Sea, with comments on the family relationships.</article-title><source>Uo (Japanese Society of Ichthyologists)</source><volume>38</volume>: <fpage>3</fpage>–<lpage>8</lpage>.</mixed-citation></ref><ref id="B9"><mixed-citation xmlns:xlink="http://www.w3.org/1999/xlink" xlink:type="simple"><person-group><name name-style="western"><surname>Kotlyar</surname><given-names>AN</given-names></name></person-group> (<year>1991</year>) <article-title>Osteology of <italic><tp:taxon-name><tp:taxon-name-part taxon-name-part-type="genus">Hispidoberyx</tp:taxon-name-part><tp:taxon-name-part taxon-name-part-type="species">ambagiosus</tp:taxon-name-part></tp:taxon-name></italic> (<tp:taxon-name><tp:taxon-name-part taxon-name-part-type="family">Hispidoberycidae</tp:taxon-name-part></tp:taxon-name>) and its position within the <tp:taxon-name><tp:taxon-name-part taxon-name-part-type="order">Beryciformes</tp:taxon-name-part></tp:taxon-name>.</article-title><source>Journal of Ichthyology</source><volume>31</volume>(<issue>5</issue>): <fpage>99</fpage>–<lpage>108</lpage>.</mixed-citation></ref><ref id="B10"><mixed-citation xmlns:xlink="http://www.w3.org/1999/xlink" xlink:type="simple"><person-group><name name-style="western"><surname>Kotlyar</surname><given-names>AN</given-names></name></person-group> (<year>1996</year>) <source>Beryciform Fishes of the World Ocean.</source><publisher-name>VNIRO Publishing</publisher-name>, <publisher-loc>Moscow</publisher-loc>, <size units="page">368 pp</size>. [In Russian]</mixed-citation></ref><ref id="B18"><mixed-citation xmlns:xlink="http://www.w3.org/1999/xlink" xlink:type="simple"><person-group><name name-style="western"><surname>Randall</surname><given-names>JE</given-names></name><name name-style="western"><surname>Lim</surname><given-names>KKP</given-names></name></person-group> (<year>2000</year>) <article-title>A checklist of the fishes of the South China Sea.</article-title><source>Raffles Bulletin of Zoology Supplementary</source><volume>8</volume>: <fpage>569</fpage>–<lpage>667</lpage>.</mixed-citation></ref><ref id="B11"><mixed-citation xmlns:xlink="http://www.w3.org/1999/xlink" xlink:type="simple"><person-group><name name-style="western"><surname>Kotlyar</surname><given-names>AN</given-names></name></person-group> (<year>2004</year>) <article-title>Family <tp:taxon-name><tp:taxon-name-part taxon-name-part-type="family">Hispidoberycidae</tp:taxon-name-part></tp:taxon-name> Kotlyar, 1981 – Hispidoberycids.</article-title><source>California Academy of Sciences Annotated Checklists of Fishes</source><volume>26</volume>: <fpage>1</fpage>–<lpage>2</lpage>.</mixed-citation></ref><ref id="B7"><mixed-citation xmlns:xlink="http://www.w3.org/1999/xlink" xlink:type="simple"><person-group><name name-style="western"><surname>Kimura</surname><given-names>K</given-names></name></person-group> (<year>2020</year>) Reassessment of the phylogenetic position of the spiny-scale pricklefish <italic><tp:taxon-name><tp:taxon-name-part taxon-name-part-type="genus">Hispidoberyx</tp:taxon-name-part><tp:taxon-name-part taxon-name-part-type="species">ambagiosus</tp:taxon-name-part></tp:taxon-name></italic> (<tp:taxon-name><tp:taxon-name-part taxon-name-part-type="order">Beryciformes</tp:taxon-name-part></tp:taxon-name>: <tp:taxon-name><tp:taxon-name-part taxon-name-part-type="family">Hispidoberycidae</tp:taxon-name-part></tp:taxon-name>) [an abstract of dissertation and a summary of dissertation review] (Doctoral dissertation, Hokkaido University).</mixed-citation></ref><ref id="B17"><mixed-citation xmlns:xlink="http://www.w3.org/1999/xlink" xlink:type="simple"><person-group><name name-style="western"><surname>Paxton</surname><given-names>JR</given-names></name><name name-style="western"><surname>Johnson</surname><given-names>GD</given-names></name><name name-style="western"><surname>Trnski</surname><given-names>T</given-names></name></person-group> (<year>2001</year>) <article-title>Larvae and juveniles of the deepsea “whalefishes” <italic><tp:taxon-name><tp:taxon-name-part taxon-name-part-type="genus">Barbourisia</tp:taxon-name-part></tp:taxon-name></italic> and <italic><tp:taxon-name><tp:taxon-name-part taxon-name-part-type="genus">Rondeletia</tp:taxon-name-part></tp:taxon-name></italic> (<tp:taxon-name><tp:taxon-name-part taxon-name-part-type="order">Stephanoberyciformes</tp:taxon-name-part></tp:taxon-name>: <tp:taxon-name><tp:taxon-name-part taxon-name-part-type="family">Barbourisiidae</tp:taxon-name-part></tp:taxon-name>, <tp:taxon-name><tp:taxon-name-part taxon-name-part-type="family">Rondeletiidae</tp:taxon-name-part></tp:taxon-name>), with comments on family relationships.</article-title><source>Records of the Australian Museum</source><volume>53</volume>(<issue>3</issue>): <fpage>407</fpage>–<lpage>426</lpage>. <ext-link xlink:href="10.3853/j.0067-1975.53.2001.1352" ext-link-type="doi" xlink:type="simple">https://doi.org/10.3853/j.0067-1975.53.2001.1352</ext-link></mixed-citation></ref></ref-list></tp:taxon-treatment>
